# Supplementary material for: Magnetism and Grain-Size Distribution of Particles Deposited on the Surface of Urban Trees in Lanzhou City, Northwestern China
Source: Int J Environ Res Public Health. 2021 Nov 14;18(22):11964. doi: 10.3390/ijerph182211964 (PMC8622433; doi:10.3390/ijerph182211964)
Supplement: Supplementary file 1 [file ijerph-18-11964-s001.zip]

Archive with 1 entries (1 files):
- ijerph-1380508-supplementary.pdf
